# Supplementary material for: Design and Synthesis of Scopoletin Sulfonate Derivatives as Potential Insecticidal Agents
Source: Molecules. 2023 Jan 5;28(2):530. doi: 10.3390/molecules28020530 (PMC9865501; doi:10.3390/molecules28020530)
Supplement: Supplementary file 1 [file molecules-28-00530-s001.zip]

Archive with 1 entries (1 files):
- molecules-2083348-supplementary.pdf
